# Supplementary material for: Study on the Mechanism of Ganoderma lucidum Polysaccharides for Ameliorating Dyslipidemia via Regulating Gut Microbiota and Fecal Metabolites
Source: Biomolecules. 2026 Jan 14;16(1):153. doi: 10.3390/biom16010153 (PMC12839207; doi:10.3390/biom16010153)
Supplement: Supplementary file 1 [file biomolecules-16-00153-s001.zip]

Archive with 1 entries (1 files):
- biomolecules-4062408-supplementary.pdf
